# Supplementary material for: Production of Bacterial Cellulose in the Medium with Yeasts Pre-Fermented Coconut Water or with Addition of Selected Amino Acids
Source: Foods. 2022 Nov 14;11(22):3627. doi: 10.3390/foods11223627 (PMC9689973; doi:10.3390/foods11223627)
Supplement: Supplementary file 1 [file foods-11-03627-s001.zip]

Archive with 1 entries (1 files):
- foods-1942067-supplementary.pdf
